# Supplementary material for: Safety assessment of neurokinin-1 receptor antagonist: real-world adverse event analysis from the FAERS database
Source: Front Pharmacol. 2024 Jul 31;15:1413709. doi: 10.3389/fphar.2024.1413709 (PMC11321956; doi:10.3389/fphar.2024.1413709)
Supplement: Supplementary file 1 [file Table2.XLSX]

## Sheet: Sheet 1
SOC	aprepitant ROR(95% CI)	aprepitant PRR(95% CI)	aprepitant chisq	aprepitant IC(IC025)	aprepitant EBGM (EBGM05)	fosaprepitant ROR(95% CI)	fosaprepitant PRR(95% CI)	fosaprepitant chisq	fosaprepitant IC(IC025)	fosaprepitant EBGM(EBGM05)	netupitant ROR(95% CI)	netupitant PRR(95% CI)	netupitant chisq	netupitant IC(IC025)	netupitant EBGM(EBGM05)
immune system disorders	3.06(2.77, 3.38)	2.99(2.71, 3.3)	527.68	1.58(1.43)	2.99(2.74)	3.27(2.77, 3.86)	3.19(2.73, 3.73)	219.91	1.67(1.43)	3.18(2.77)	0.76(0.31, 1.83)	0.76(0.31, 1.84)	0.38	-0.4(-1.56)	0.76(0.36)
vascular disorders	2.33(2.15, 2.53)	2.26(2.09, 2.44)	426.91	1.18(1.06)	2.26(2.11)	3.18(2.8, 3.6)	3.03(2.69, 3.41)	364.49	1.6(1.42)	3.03(2.73)	0.93(0.5, 1.74)	0.93(0.51, 1.71)	0.05	-0.1(-0.96)	0.93(0.55)
blood and lymphatic system disorders	1.97(1.79, 2.18)	1.94(1.76, 2.14)	183.3	0.96(0.81)	1.94(1.78)	2.41(2.06, 2.83)	2.36(2.02, 2.76)	126.29	1.24(1.01)	2.36(2.06)	2.77(1.84, 4.17)	2.69(1.82, 3.98)	25.87	1.43(0.85)	2.69(1.91)
respiratory, thoracic and mediastinal disorders	1.7(1.59, 1.82)	1.64(1.55, 1.74)	249.9	0.72(0.62)	1.64(1.55)	2.25(2.03, 2.49)	2.12(1.92, 2.34)	253.28	1.08(0.94)	2.12(1.94)	0.82(0.53, 1.27)	0.83(0.55, 1.25)	0.77	-0.27(-0.88)	0.83(0.58)
gastrointestinal disorders	1.41(1.34, 1.49)	1.36(1.28, 1.44)	148.26	0.45(0.37)	1.36(1.3)	1.43(1.3, 1.58)	1.38(1.28, 1.49)	54.72	0.46(0.33)	1.38(1.27)	2.82(2.29, 3.48)	2.44(2.09, 2.85)	102.96	1.29(0.99)	2.44(2.05)
metabolism and nutrition disorders	1.22(1.09, 1.36)	1.21(1.08, 1.36)	12.12	0.28(0.12)	1.21(1.11)	1.33(1.11, 1.61)	1.32(1.11, 1.57)	9.22	0.4(0.14)	1.32(1.13)	1.17(0.67, 2.02)	1.16(0.68, 1.97)	0.3	0.22(-0.55)	1.16(0.73)
hepatobiliary disorders	1.22(1.03, 1.44)	1.21(1.01, 1.44)	5.08	0.28(0.03)	1.21(1.05)	0.44(0.27, 0.73)	0.45(0.28, 0.73)	11.07	-1.16(-1.85)	0.45(0.3)
general disorders and administration site conditions	1.16(1.1, 1.21)	1.12(1.08, 1.16)	39.36	0.17(0.1)	1.12(1.08)	1.21(1.13, 1.31)	1.17(1.1, 1.24)	24.89	0.22(0.12)	1.17(1.1)	1.63(1.34, 1.97)	1.46(1.27, 1.67)	25.21	0.54(0.28)	1.46(1.24)
endocrine disorders	1.1(0.78, 1.54)	1.09(0.78, 1.52)	0.27	0.13(-0.35)	1.09(0.82)	0.88(0.46, 1.69)	0.88(0.46, 1.68)	0.15	-0.18(-1.08)	0.88(0.51)
skin and subcutaneous tissue disorders	1.07(0.99, 1.16)	1.07(0.99, 1.16)	3.09	0.09(-0.02)	1.07(1)	0.96(0.83, 1.1)	0.96(0.84, 1.1)	0.41	-0.06(-0.26)	0.96(0.85)	0.53(0.33, 0.86)	0.55(0.34, 0.88)	6.72	-0.87(-1.54)	0.55(0.37)
investigations	1(0.93, 1.08)	1(0.92, 1.08)	0	0(-0.11)	1(0.94)	0.96(0.84, 1.1)	0.96(0.85, 1.08)	0.35	-0.05(-0.25)	0.96(0.86)	0.74(0.49, 1.11)	0.75(0.51, 1.11)	2.16	-0.42(-1)	0.75(0.53)
nervous system disorders	0.87(0.81, 0.93)	0.88(0.83, 0.93)	17.24	-0.19(-0.29)	0.88(0.83)	0.66(0.58, 0.75)	0.68(0.6, 0.76)	38.44	-0.56(-0.75)	0.68(0.61)	1.19(0.89, 1.59)	1.17(0.91, 1.51)	1.42	0.23(-0.18)	1.17(0.92)
musculoskeletal and connective tissue disorders	0.84(0.77, 0.91)	0.85(0.79, 0.92)	16.18	-0.24(-0.37)	0.85(0.79)	0.78(0.67, 0.9)	0.79(0.69, 0.91)	10.57	-0.35(-0.57)	0.79(0.69)	0.2(0.09, 0.45)	0.21(0.09, 0.47)	18.92	-2.25(-3.33)	0.21(0.11)
cardiac disorders	0.75(0.66, 0.85)	0.75(0.67, 0.84)	20.47	-0.41(-0.59)	0.75(0.68)	0.75(0.6, 0.94)	0.75(0.6, 0.93)	6.35	-0.41(-0.73)	0.75(0.62)	2.34(1.58, 3.48)	2.28(1.57, 3.31)	19.07	1.19(0.63)	2.28(1.64)
infections and infestations	0.61(0.55, 0.68)	0.62(0.56, 0.68)	93.83	-0.68(-0.83)	0.62(0.57)	0.82(0.7, 0.95)	0.82(0.71, 0.94)	7.03	-0.28(-0.5)	0.82(0.73)	0.56(0.35, 0.91)	0.58(0.36, 0.93)	5.6	-0.79(-1.47)	0.58(0.38)
injury, poisoning and procedural complications	0.58(0.54, 0.63)	0.61(0.56, 0.66)	183.65	-0.72(-0.83)	0.61(0.57)	0.45(0.38, 0.52)	0.47(0.41, 0.54)	118.06	-1.08(-1.3)	0.47(0.42)	0.41(0.28, 0.61)	0.44(0.3, 0.64)	20.84	-1.18(-1.74)	0.44(0.32)
neoplasms benign, malignant and unspecified (incl cysts and polyps)	0.58(0.5, 0.67)	0.58(0.51, 0.67)	57.93	-0.78(-0.98)	0.58(0.52)	0.25(0.17, 0.36)	0.26(0.18, 0.38)	64.45	-1.96(-2.48)	0.26(0.19)
renal and urinary disorders	0.56(0.47, 0.67)	0.57(0.48, 0.68)	42.4	-0.81(-1.07)	0.57(0.49)	0.47(0.34, 0.65)	0.47(0.34, 0.66)	21.4	-1.08(-1.54)	0.47(0.36)
ear and labyrinth disorders	0.54(0.37, 0.78)	0.54(0.37, 0.78)	11.07	-0.89(-1.42)	0.54(0.4)
congenital, familial and genetic disorders	0.43(0.26, 0.69)	0.43(0.26, 0.7)	12.39	-1.23(-1.92)	0.43(0.28)
psychiatric disorders	0.41(0.37, 0.46)	0.43(0.38, 0.48)	241.38	-1.22(-1.39)	0.43(0.39)	0.32(0.26, 0.4)	0.33(0.27, 0.41)	108.9	-1.58(-1.91)	0.33(0.28)	0.59(0.37, 0.94)	0.6(0.38, 0.94)	5.02	-0.73(-1.39)	0.6(0.41)
eye disorders	0.39(0.32, 0.48)	0.4(0.33, 0.49)	88.9	-1.33(-1.62)	0.4(0.34)	0.29(0.2, 0.44)	0.3(0.2, 0.44)	41.11	-1.76(-2.32)	0.3(0.21)
reproductive system and breast disorders	0.2(0.13, 0.31)	0.2(0.13, 0.31)	65.16	-2.33(-2.95)	0.2(0.14)	0.29(0.16, 0.55)	0.29(0.15, 0.54)	17	-1.76(-2.62)	0.29(0.18)
pregnancy, puerperium and perinatal conditions	0.15(0.08, 0.3)	0.15(0.08, 0.3)	37.97	-2.72(-3.66)	0.15(0.09)
