# Supplementary material for: Safety assessment of neurokinin-1 receptor antagonist: real-world adverse event analysis from the FAERS database
Source: Front Pharmacol. 2024 Jul 31;15:1413709. doi: 10.3389/fphar.2024.1413709 (PMC11321956; doi:10.3389/fphar.2024.1413709)
Supplement: Supplementary file 2 [file Table3.XLSX]

## Sheet: Sheet 1
SOC	PT	aprepitant PRR(95% CI)	aprepitant chisq	aprepitant IC(IC025)	aprepitant EBGM(EBGM05)	fosaprepitant PRR(95% CI)	fosaprepitant chisq	fosaprepitant IC(IC025)	fosaprepitant EBGM(EBGM05)	netupitant PRR(95% CI)	netupitant chisq	netupitant IC(IC025)	netupitant EBGM(EBGM05)
general disorders and administration site conditions	injection site vasculitis	1413.8(755.09, 2647.14)	13765.12	10.05(9.2)	1060.6(627.13)	3984.37(2127.99, 7460.18)	38574.4	11.54(10.68)	2969(1751.76)
general disorders and administration site conditions	injection site phlebitis	609.02(411.52, 901.31)	14862.66	9.06(8.5)	532.68(382.27)	2068.81(1370.77, 3122.31)	47386.7	10.78(10.2)	1756.9(1246.12)
general disorders and administration site conditions	infusion site phlebitis	170.51(84.2, 345.29)	1296.02	7.36(6.39)	163.96(90.74)	189.89(60.93, 591.85)	554.65	7.55(6.12)	186.86(71.91)
general disorders and administration site conditions	infusion site irritation	89.61(55.98, 143.43)	1544.53	6.46(5.8)	87.77(59.37)	123.32(64.59, 235.47)	1080.51	6.93(6.03)	122.04(70.4)
general disorders and administration site conditions	infusion site urticaria	72.66(35.88, 147.14)	555.86	6.16(5.21)	71.45(39.81)	126.87(52.52, 306.48)	617.67	6.97(5.81)	125.51(60.01)
general disorders and administration site conditions	therapeutic product effective for unapproved indication	47.48(15.23, 147.98)	134.99	5.55(4.13)	46.96(18.12)
general disorders and administration site conditions	infusion site rash	46.38(25.76, 83.5)	483.11	5.52(4.7)	45.89(27.9)	83.79(39.79, 176.46)	568.53	6.38(5.37)	83.2(44.64)
general disorders and administration site conditions	infusion site reaction	44.55(28.38, 69.92)	800.46	5.46(4.83)	44.1(30.2)	103.07(60.72, 174.97)	1402.72	6.67(5.94)	102.17(65.73)
general disorders and administration site conditions	infusion site pain	35.88(28.92, 44.51)	2723.77	5.15(4.84)	35.58(29.61)	50.58(36.96, 69.21)	1984.33	5.65(5.21)	50.36(38.91)
general disorders and administration site conditions	infusion site discomfort	30.34(12.56, 73.29)	140.86	4.91(3.75)	30.13(14.43)	66.55(24.98, 177.32)	256.81	6.05(4.78)	66.18(29.07)
vascular disorders	vein discolouration	51.35(21.26, 124.05)	243.89	5.67(4.5)	50.75(24.26)
vascular disorders	phlebitis	45.13(34.3, 59.38)	2049.75	5.48(5.07)	44.67(35.19)	44.74(26.88, 74.48)	639	5.48(4.77)	44.57(29.14)
neoplasms benign, malignant and unspecified (incl cysts and polyps)	testicular germ cell cancer metastatic	553.23(167.36, 1828.72)	1462.88	8.94(7.42)	489.51(178.85)
neoplasms benign, malignant and unspecified (incl cysts and polyps)	seminoma	62.07(19.91, 193.46)	177.66	5.94(4.51)	61.19(23.57)
investigations	computerised tomogram thorax abnormal	26.26(9.86, 69.97)	96.61	4.71(3.44)	26.11(11.47)
investigations	pulse pressure decreased	25.76(8.26, 80.29)	70.96	4.68(3.26)	25.61(9.91)
respiratory, thoracic and mediastinal disorders	hiccups	39.4(30.54, 50.83)	2299.44	5.29(4.93)	39.05(31.66)	39.47(25.64, 60.75)	747.54	5.3(4.68)	39.34(27.22)
musculoskeletal and connective tissue disorders	joint deposit	302.96(93.47, 982.01)	842.69	8.14(6.67)	282.83(106.13)
injury, poisoning and procedural complications	radiation oesophagitis	63.88(26.44, 154.32)	304.87	5.98(4.81)	62.94(30.06)	209.47(86.71, 506.02)	1019.06	7.69(6.52)	205.79(98.14)
immune system disorders	infusion related hypersensitivity reaction	41.58(13.34, 129.6)	117.67	5.36(3.94)	41.19(15.9)	114.18(36.63, 355.87)	333.31	6.82(5.4)	113.08(43.65)
general disorders and administration site conditions	infusion site induration					38.74(12.43, 120.74)	109.92	5.27(3.85)	38.61(14.95)
general disorders and administration site conditions	injection site atrophy					35.43(13.3, 94.4)	133.42	5.14(3.87)	35.32(15.53)
general disorders and administration site conditions	injection site induration					33.29(23.39, 47.37)	968.34	5.05(4.55)	33.2(24.69)
general disorders and administration site conditions	infusion site extravasation					28.35(16.38, 49.08)	342.19	4.82(4.06)	28.28(17.92)
general disorders and administration site conditions	infusion site pruritus					27.59(11.42, 66.65)	127.81	4.78(3.63)	27.52(13.2)
nervous system disorders	seizure like phenomena					26.88(8.62, 83.78)	74.57	4.75(3.33)	26.82(10.39)
infections and infestations	injection site cellulitis					42.11(17.43, 101.73)	199.93	5.39(4.23)	41.96(20.11)
gastrointestinal disorders	neutropenic colitis									370.79(176.06, 780.89)	2566.9	8.53(7.52)	368.68(197.18)
gastrointestinal disorders	colitis									11.96(4.49, 31.87)	40.18	3.58(2.31)	11.96(5.25)
gastrointestinal disorders	stomatitis									8.84(3.66, 21.36)	34.8	3.14(1.98)	8.84(4.23)
gastrointestinal disorders	constipation									5.73(3.18, 10.32)	43.13	2.52(1.69)	5.73(3.48)
gastrointestinal disorders	vomiting									5.39(3.57, 8.13)	75.72	2.43(1.82)	5.39(3.74)
gastrointestinal disorders	nausea									4.21(2.96, 5.99)	71.99	2.07(1.54)	4.21(3.08)
general disorders and administration site conditions	disease progression									18.34(11.68, 28.79)	312.08	4.2(3.55)	18.34(12.5)
general disorders and administration site conditions	drug interaction									11.28(6.91, 18.41)	140.84	3.5(2.78)	11.28(7.34)
general disorders and administration site conditions	death									7.85(6.2, 9.93)	382.24	2.97(2.6)	7.85(6.3)
blood and lymphatic system disorders	leukopenia									12(4.97, 28.99)	50.46	3.58(2.42)	12(5.74)
blood and lymphatic system disorders	neutropenia									6.99(3.66, 13.35)	46.32	2.81(1.9)	6.99(4.03)
blood and lymphatic system disorders	febrile neutropenia									6.85(2.57, 18.25)	20.02	2.78(1.51)	6.85(3.01)
nervous system disorders	serotonin syndrome									26.14(9.81, 69.65)	96.7	4.71(3.44)	26.13(11.47)
nervous system disorders	encephalopathy									24.52(10.15, 59.23)	112.82	4.62(3.45)	24.51(11.73)
metabolism and nutrition disorders	hyponatraemia									10.62(4.4, 25.66)	43.61	3.41(2.25)	10.62(5.08)
metabolism and nutrition disorders	dehydration									4.72(1.95, 11.4)	14.69	2.24(1.08)	4.72(2.26)
vascular disorders	flushing									5.82(2.18, 15.51)	15.98	2.54(1.27)	5.82(2.55)
infections and infestations	septic shock									8.23(2.64, 25.65)	19.07	3.04(1.62)	8.23(3.18)
cardiac disorders	bradycardia									8.84(3.32, 23.55)	27.81	3.14(1.87)	8.83(3.88)
